# Supplementary material for: Exposure to Emerging Contaminants Chlorinated Paraffins in PM2.5 and Sleep Disorders in Youth: Body Weight as a Mediator
Source: Toxics. 2026 Jul 11;14(7):607. doi: 10.3390/toxics14070607 (PMC13417338; doi:10.3390/toxics14070607)
Supplement: Supplementary file 1 [file toxics-14-00607-s001.zip]

Archive with 1 entries (1 files):
- toxics-4401700-supplementary.pdf
